# Supplementary material for: Salivary Cystatin D Interactome in Patients with Systemic Mastocytosis: An Exploratory Study
Source: Int J Mol Sci. 2023 Sep 27;24(19):14613. doi: 10.3390/ijms241914613 (PMC10572539; doi:10.3390/ijms241914613)
Supplement: Supplementary file 1 [file ijms-24-14613-s001.zip]

Archive with 1 entries (1 files):
- ijms-2453636-supplementary.pdf
